# Supplementary material for: Niche expansion of polyploid cytotypes shaped the phylogeographical history of the Salix retusa complex in the European Alpine System
Source: Ann Bot. 2025 Jul 25;136(4):903–17. doi: 10.1093/aob/mcaf163 (PMC12464947; doi:10.1093/aob/mcaf163)
Supplement: mcaf163_Supplementary_Data [file mcaf163_supplementary_data.zip]

Archive with 2 entries (2 files):
- Supplementary_Data_1_AOB_Pittet_2025.xlsx
- Supplementary_Material_AOB_Pittet_2025.pdf
