# Supplementary material for: Niche expansion of polyploid cytotypes shaped the phylogeographical history of the Salix retusa complex in the European Alpine System
Source: Ann Bot. 2025 Jul 25;136(4):903–17. doi: 10.1093/aob/mcaf163 (PMC12464947; doi:10.1093/aob/mcaf163)
Supplement: mcaf163_Supplementary_Data [file mcaf163_supplementary_data.zip › Supplementary_Data_1_AOB_Pittet_2025.xlsx]

## Sheet: Information
Annaly of Botany Supplementary Data 1
Article:
Authors: Loïc Pittet, Pia Marinček, Piotr Kosiński, Natascha D. Wagner and Elvira Hörandl
Article acceptance date:
Supplementary Data 1 (Excel sheet): Location and sampling details of the 152 accessions included in the article. Sample ID, group ID, locality by country with ISO code 3166-2, state, region, altitude (in meter above sea level, m.a.s.l.), latitude (N, decimal), longitude (E, decimal) collector, herbarium voucher specimens (when available), and summary of flow cytometry.

## Sheet: Accessions
										Flow Cytometry
Sample ID	Group ID	Country	State	Region	Altitude (m.a.s.l.)	latitude (N)	longitude (E)	Collector	Herbarium voucher	Mean	CV	Ratio to ST	Mean	CV	Ratio to ST	Source	Ploidy
S_retusa_LP22005	1	France (FR)	Occitania	Ariège Pyrenees	1946.1	42.6722	2.02391	Loïc Pittet	GOET	58112	1.54	3.99761					8
S_retusa_LP22009	1	France (FR)	Occitania	Ariège Pyrenees	1953.7	42.6719	2.02374	Loïc Pittet	GOET	63876.1	1.32	4.39413					8
S_retusa_LP22016	1	France (FR)	Occitania	Catalan Pyrenees	2030.6	42.6486	2.00671	Loïc Pittet	GOET	58756	1.46	4.04192					8
S_retusa_LP22019	1	France (FR)	Occitania	Catalan Pyrenees	2100.6	42.6507	2.0021	Loïc Pittet	GOET	57704.3	2.27	3.96957					8
S_retusa_LP22036	1	France (FR)	Occitania	Catalan Pyrenees	2685.3	42.453	2.12353	Loïc Pittet	GOET				38964.4	3.55	3.84932		8
S_retusa_LP22040	1	France (FR)	Occitania	Catalan Pyrenees	2676.2	42.4533	2.12335	Loïc Pittet	GOET	61763.5	1.8	4.24881					8
S_retusa_LP22047	1	France (FR)	Occitania	Central Pyrenees	2270.2	42.7036	-0.0646	Loïc Pittet	GOET	44739.9	2.27	3.07772					6
S_retusa_LP22048	1	France (FR)	Occitania	Central Pyrenees	2286.5	42.7035	-0.0634694	Loïc Pittet	GOET				31859.5	2.61	3.14742		6
S_retusa_LP22049	1	France (FR)	Occitania	Central Pyrenees	2306.7	42.7034	-0.0621957	Loïc Pittet	GOET	45400.2	2.03	3.12315					6
S_retusa_PKP12	1	Spain (ES)	Aragon	Western Pyrenees	2559	42.788	-0.635	Piotr Kosiński								Kosinski et al., 2019	6
S_retusa_PKP67	1	Spain (ES)	Girona	Eastern Pyrenees	2639.3	42.4152	2.24974	Piotr Kosiński								Kosinski et al., 2019	8
S_retusa_EH10589	2	Italy (IT)	South Tyrol	Tux Alps	2015.5	46.9612	11.5047	Elvira Hörandl	GOET	58264.2	1.3	4.00809					8
S_retusa_EH11288	2	Austria (AT)	Tyrol	North Tyrol Limestone Alps	2329	47.3083	11.3543	Elvira Hörandl	GOET				38374	3.11	3.791		8
S_retusa_LP22069	2	France (FR)	Provence-Alpes-Côte d'Azur	Ligurian Alps	2107.7	44.164	7.62793	Loïc Pittet	GOET				41636.5	3.42	4.1133		8
S_retusa_LP22074	2	France (FR)	Provence-Alpes-Côte d'Azur	Ligurian Alps	2196.5	44.1689	7.65626	Loïc Pittet	GOET	61530.7	1.47	4.23279	41163.9	3.67	4.06662		8
S_retusa_LP22117	2	France (FR)	Provence-Alpes-Côte d'Azur	Maritime Alps	2478.3	44.4326	6.9262	Loïc Pittet	GOET				38577.5	2.4	3.8111		8
S_retusa_LP22217	2	France (FR)	Auvergne-Rhône-Alpes	Dauphiné Alps	1969.5	45.0527	5.9208	Loïc Pittet	GOET	59584.4	1.88	4.09891					8
S_retusa_LP22221	2	France (FR)	Auvergne-Rhône-Alpes	Dauphiné Alps	2060.1	45.055	5.92997	Loïc Pittet	GOET	59796.8	1.2	4.11351					8
S_retusa_LP22231	2	France (FR)	Auvergne-Rhône-Alpes	Savoy Prealps	2017.1	45.3096	5.85446	Loïc Pittet	GOET	57914.1	1.99	3.984					8
S_retusa_LP22233	2	France (FR)	Auvergne-Rhône-Alpes	Savoy Prealps	1993.9	45.3106	5.85544	Loïc Pittet	GOET	57337.8	1.64	3.94436					8
S_retusa_LP22269	2	France (FR)	Auvergne-Rhône-Alpes	Graian Alps	2343.3	45.2604	6.8911	Loïc Pittet	GOET	56581.7	1.2	3.89234					8
S_retusa_LP22367	2	France (FR)	Auvergne-Rhône-Alpes	Graian Alps	2098.9	46.0178	6.94396	Loïc Pittet	GOET	58981.1	1.83	4.0574					8
S_retusa_LP22369	2	France (FR)	Auvergne-Rhône-Alpes	Graian Alps	2066.7	46.0178	6.94556	Loïc Pittet	GOET	57548.8	2.1	3.95887					8
S_retusa_LP22186	3	France (FR)	Provence-Alpes-Côte d'Azur	Dauphiné Alps	2450.7	45.0862	6.35914	Loïc Pittet	GOET	57236.3	1.77	3.93737					8
S_retusa_LP22205	3	France (FR)	Auvergne-Rhône-Alpes	Dauphiné Alps	2195.7	45.0699	6.21656	Loïc Pittet	GOET	57923.9	1.79	3.98468					8
S_retusa_LP22251	3	France (FR)	Auvergne-Rhône-Alpes	Savoy Prealps	2100.3	45.6929	6.26555	Loïc Pittet	GOET	58149.3	2.23	4.00018					8
S_retusa_LP22252	3	France (FR)	Auvergne-Rhône-Alpes	Savoy Prealps	2112.8	45.6927	6.26575	Loïc Pittet	GOET	57658.1	1.16	3.96639					8
S_retusa_LP22399	3	France (FR)	Auvergne-Rhône-Alpes	Savoy Prealps	1480.2	46.3553	6.7617	Loïc Pittet	GOET	57451	1.35	3.95214					8
S_retusa_LP22409	3	France (FR)	Auvergne-Rhône-Alpes	Jura Mountains	1711.7	46.2709	5.93991	Loïc Pittet	GOET	58418.9	2.79	4.01873					8
S_retusa_LP22411	3	France (FR)	Auvergne-Rhône-Alpes	Jura Mountains	1689.1	46.2713	5.94198	Loïc Pittet	GOET	58610.1	1.68	4.03188					8
S_retusa_EH10979	4	Switzerland (CH)	Valais	Pennine Alps	2073.4	46.1972	6.93706	Elvira Hörandl	GOET				40978.7	2.38	4.04832		8
S_retusa_EH11002	4	Austria (AT)	Tirol	Ötztal Alps	2456	46.8372	11.0528	Elvira Hörandl	GOET				39285.4	3.32	3.88103		8
S_retusa_LP22345	4	France (FR)	Auvergne-Rhône-Alpes	Graian Alps	2123.2	45.4887	6.84027	Loïc Pittet	GOET				40164.5	2.19	3.96788		8
S_retusa_LP22359	4	France (FR)	Auvergne-Rhône-Alpes	Graian Alps	2207.7	45.898	6.88245	Loïc Pittet	GOET	57259.2	1.81	3.93895					8
S_retusa_LP22364	4	France (FR)	Auvergne-Rhône-Alpes	Graian Alps	2187.4	45.8982	6.88168	Loïc Pittet	GOET	62507.7	1.77	4.3					8
S_retusa_LP22380	4	France (FR)	Auvergne-Rhône-Alpes	Savoy Prealps	1758.5	46.2147	6.79638	Loïc Pittet	GOET	57619.2	2.06	3.96372					8
S_retusa_LP22389	4	France (FR)	Auvergne-Rhône-Alpes	Savoy Prealps	1947.2	46.3461	6.75886	Loïc Pittet	GOET	56070.4	1.48	3.85717					8
S_retusa_LP23014	4	Switzerland (CH)	Valais	Bernese Alps	2226	46.4133	7.62341	Loïc Pittet	GOET				39857.1	2.39	3.93752		8
S_retusa_EH10913	5	Switzerland (CH)	Valais	Bernese Alps	2219.4	46.4103	7.6145	Elvira Hörandl	GOET				38629.2	2.82	3.81621		8
S_retusa_LP22146	5	France (FR)	Provence-Alpes-Côte d'Azur	Cottian Alps	2444.1	44.7179	6.97806	Loïc Pittet	GOET				42210.7	2.34	4.17003		8
S_retusa_LP22147	5	France (FR)	Provence-Alpes-Côte d'Azur	Cottian Alps	1871.9	44.1773	6.97824	Loïc Pittet	GOET				38859.5	2.56	3.83896		8
S_retusa_LP22272	5	France (FR)	Auvergne-Rhône-Alpes	Graian Alps	2474.6	45.2603	6.88637	Loïc Pittet	GOET	58329.1	2.27	4.01255					8
S_retusa_LP22294	5	France (FR)	Auvergne-Rhône-Alpes	Graian Alps	2596.9	45.3637	7.10175	Loïc Pittet	GOET	59101.8	1.12	4.0657					8
S_retusa_LP22314	5	France (FR)	Auvergne-Rhône-Alpes	Graian Alps	2323.1	45.5544	6.96399	Loïc Pittet	GOET				40992.7	2.67	4.0497		8
S_retusa_LP22384	5	France (FR)	Auvergne-Rhône-Alpes	Savoy Prealps	1879.3	46.2247	6.8132	Loïc Pittet	GOET	54904.7	2.01	3.77698	40285.1	3.35	3.9798		8
S_retusa_LP23009	5	Switzerland (CH)	Valais	Bernese Alps	1897	46.4418	7.63835	Loïc Pittet	GOET				40134.8	1.98	3.96495		8
S_retusa_LP23011	5	Switzerland (CH)	Valais	Bernese Alps	2211	46.4194	7.62356	Loïc Pittet	GOET				40011.8	2.4	3.9528		8
S_retusa_TZ5014	5	Italy (IT)	Veneto	Venetian Prealps	2255	45.9811	11.4457	Peter Schönswetter, Teresa Zeni								Teresa Zeni (Innsbruck University)	8
S_retusa_EH10398	6	Italy (IT)	Lombardy	Livigno Alps	2378.6	46.5031	10.3277	Elvira Hörandl	GOET							NA	NA
S_retusa_EH10593	6	Italy (IT)	South Tyrol	Dolomites	2084.1	46.5334	11.7238	Elvira Hörandl	GOET	57959.9	1.98	3.98715					8
S_retusa_EH10748	6	Austria (AT)	East Tyrol	Gailtal Alps	2275.4	46.7633	12.7871	Elvira Hörandl	GOET				41472.9	3.11	4.09714		8
S_retusa_EH11367	6	Austria (AT)	Upper Austria	Upper Austria Alps	2440	47.715	14.0567	Stefan Hörandl	GOET				38422.8	2.01	3.79582		8
S_retusa_TZ5008	6	Italy (IT)	Lombardy	Western Rhaetian Alps	2145	46.0623	10.0014	Peter Schönswetter, Teresa Zeni					40562.3	2.21	4.00719		8
S_retusa_EH10408	7	Italy (IT)	Lombardy	Sobretta-Gavia Group	2734.4	46.3878	10.4682	Elvira Hörandl	GOET							NA	NA
S_retusa_EH10638	7	Italy (IT)	South Tyrol	Dolomites	2604	46.5625	11.8305	Elvira Hörandl	GOET	57952.5	1.41	3.98664					8
S_retusa_EH10798	7	Austria (AT)	Carinthia	Nock Mountains	2063.2	46.9693	13.7732	Elvira Hörandl	GOET				38345.3	2.53	3.78817		8
S_retusa_EH10999	7	Austria (AT)	Tirol	Ötztal Alps	1073.9	46.8406	11.1636	Elvira Hörandl	GOET				42337.4	3.6	4.18254		8
S_retusa_LP23004	7	Switzerland (CH)	Vaud	Swiss Prealps	2035	46.4912	7.10628	Loïc Pittet	GOET				38849.7	2.04	3.83799		8
S_retusa_NW17065	7	Austria (AT)	Lower Austria	Northern Styrian Alps	1761.8	47.7106	14.9076	Natascha Wagner	GOET				36942.5	1.85	3.64958		8
S_retusa_NW17076	7	Austria (AT)	Lower Austria	Northern Styrian Alps	1802	47.7582	15.8319	Natascha Wagner	GOET				35928.9	3.1	3.54945		8
S_retusa_TZ4999	7	Italy (IT)	Friuli-Venezia Giulia	Carnic Alps	2080	46.1276	12.4935	Peter Schönswetter, Teresa Zeni					41711.2	2.12	4.12068		8
S_retusa_TZ5006	7	Italy (IT)	Friuli-Venezia Giulia	Carnic Alps	2254	46.13	12.4969	Peter Schönswetter, Teresa Zeni					39662.8	2.97	3.91832		8
S_retusa_TZ5010	7	Italy (IT)	Lombardy	Western Rhaetian Alps	2355	46.0646	10.0037	Peter Schönswetter, Teresa Zeni					38067.6	2.48	3.76072		8
S_retusa_EH11162	8	Austria (AT)	Styria	Seetal Alps	2064.4	47.0707	14.5702	Elvira Hörandl	GOET	57635.5	1.97	3.96483					8
S_retusa_EH11164	8	Austria (AT)	Styria	Seetal Alps	2064.4	47.0707	14.5702	Elvira Hörandl	GOET	56432.2	1.21	3.88206					8
S_retusa_PM20057	8	Slovenia (SI)	Slovenian Styria	Podvežak-Korošica	1843	46.3514	14.6631	Pia Marinček	GOET							NA	NA
S_retusa_PM20058	8	Slovenia (SI)	Slovenian Styria	Podvežak-Korošica	1843	46.3514	14.6631	Pia Marinček	GOET							NA	NA
S_retusa_TZ25950	8	Italy (IT)	Friuli-Venezia Giulia	Carnic Alps	2274	46.571	13.2167	Peter Schönswetter, Božo Frajman					38527.6	2.27	3.80617		8
S_retusa_PKB113	9	Bulgaria (BG)	Sofia	Rila Mountains	2478.1	42.101	23.472	Piotr Kosiński								Kosinski et al., 2019	8
S_retusa_PKB159b	9	Bulgaria (BG)	Sofia	Rila Mountains	2478.1	42.101	23.472	Piotr Kosiński					38938.5	3.7	3.84644		6
S_retusa_PKB162	9	Bulgaria (BG)	Sofia	Rila Mountains	2478.1	42.101	23.472	Piotr Kosiński								Kosinski et al., 2019	8
S_retusa_PKR16c	9	Romania (RO)	Brasov County	Southern Carpathians	2134.2	45.41	25.483	Piotr Kosiński								Kosinski et al., 2019	9; 10
S_retusa_PKR17	9	Romania (RO)	Brasov County	Southern Carpathians	2134.2	45.41	25.483	Piotr Kosiński					40945		4.04499		8
S_retusa_PKR224	9	Romania (RO)	Brasov County	Southern Carpathians	2134.2	45.41	25.483	Piotr Kosiński					38793.4		3.83243		8
S_retusa_PKR264	9	Romania (RO)	Brasov County	Southern Carpathians	2134.2	45.41	25.483	Piotr Kosiński								Kosinski et al., 2019	10
S_retusa_PKR327	9	Romania (RO)	Brasov County	Southern Carpathians	2180.4	45.365	23.521	Piotr Kosiński					35168.1	2.43	3.47428		7; 8
S_retusa_PKR35	9	Romania (RO)	Brasov County	Southern Carpathians	2180.4	45.365	23.521	Piotr Kosiński								Kosinski et al., 2019	8; 9
S_retusa_PKR4636	9	Romania (RO)	Bistrița-Năsăud County	Eastern Carpathians	2180.4	45.365	23.521	Piotr Kosiński					33317.8	3.7	3.29149		7; 8
S_retusa_PKR4646	9	Romania (RO)	Bistrița-Năsăud County	Eastern Carpathians	2180.4	45.365	23.521	Piotr Kosiński								Kosinski et al., 2019	8
S_retusa_EH11118	10	North Macedonia (MK)	Šar Planina	Popova Šapka	2022.9	42.0215	20.8691	Elvira Hörandl	GOET	59264.4	1.67	4.07689					8
S_retusa_EH11119	10	North Macedonia (MK)	Šar Planina	Popova Šapka	2022.9	42.0215	20.8691	Elvira Hörandl	GOET	58094.4	1.96	3.9964					8
S_retusa_PKB211	10	Albania (AL)	Dibër County	Korab Massif	2569.7	41.783	20.547	Piotr Kosiński								Kosinski et al., 2019	8
S_retusa_PKB225	10	Albania (AL)	Dibër County	Korab Massif	2569.7	41.783	20.547	Piotr Kosiński								Kosinski et al., 2019	8
S_retusa_PKB24	10	Albania (AL)	Dibër County	Korab Massif	2569.7	41.783	20.547	Piotr Kosiński					39187.8	3.8	3.87107		6
S_retusa_PKT101028	11	Slovakia (SK)	Prešov	Western Tatras	2265.8	49.153	20.117	Piotr Kosiński								Kosinski et al., 2019	7; 8
S_retusa_PKT117	11	Slovakia (SK)	Prešov	High Tatras	2265.8	49.192	20.091	Piotr Kosiński								Kosinski et al., 2019	8
S_retusa_PKT13_1080	11	Slovakia (SK)	Poprad	High Tatras	1920	49.238	20.219	Piotr Kosiński								Kosinski et al., 2019	8; 9
S_retusa_PKT141050	11	Poland (PL)	Lesser Poland	High Tatras	2265.8	49.185	20.067	Piotr Kosiński								Kosinski et al., 2019	8
S_retusa_PKT2221	11	Poland (PL)	Lesser Poland	High Tatras	2265.8	49.176	20.116	Piotr Kosiński					37481		3.70278		8
S_retusa_EH11016	12	Italy (IT)	Abruzzo	Monti della Laga	2055	42.6556	13.4157	Elvira Hörandl	GOET				38672.2	2.34	3.82046		8
S_retusa_EH11018	12	Italy (IT)	Abruzzo	Monti della Laga	2055	42.6556	13.4157	Elvira Hörandl	GOET				41157.6	2.28	4.066		8
S_retusa_EH11025	12	Italy (IT)	Abruzzo	Monti della Laga	2055	42.6556	13.4157	Elvira Hörandl	GOET				39492.2	1.98	3.90147		8
S_retusa_EH11044	12	Italy (IT)	Abruzzo	Monti della Laga	2055	42.6556	13.4157	Elvira Hörandl	GOET				40065.6	2.14	3.95812		8
S_retusa_EH11064	12	Italy (IT)	Abruzzo	Maiella	2285	42.0442	14.0906	Elvira Hörandl	GOET				42529.3	2.64	4.20151		8
S_retusa_EH11065	12	Italy (IT)	Abruzzo	Maiella	2285	42.0442	14.0906	Elvira Hörandl	GOET				41750.5	1.71	4.12456		8
S_retusa_EH11066	12	Italy (IT)	Abruzzo	Maiella	2285	42.0442	14.0906	Elvira Hörandl	GOET				41964.2	3	4.14568		8
S_retusa_EH11068	12	Italy (IT)	Abruzzo	Gran Sasso	2011	42.4535	13.6256	Elvira Hörandl	GOET							NA	NA
S_retusa_EH11069	12	Italy (IT)	Abruzzo	Gran Sasso	2011	42.4535	13.6256	Elvira Hörandl	GOET				39592.2	1.92	3.91135		8
S_retusa_EH11070	12	Italy (IT)	Abruzzo	Gran Sasso	2011	42.4535	13.6256	Elvira Hörandl	GOET				40001.7	2.06	3.9518		8
S_retusa_CI22001		Montenegro (ME)	Niksic	Dinaric Alps	1593	42.6033	18.5486	Pavle Cikovac		56516.1	1.48	3.88783					8
S_serpillifolia_LP22204	1	France (FR)	Auvergne-Rhône-Alpes	Dauphiné Alps	2195.4	45.0699	6.21654	Loïc Pittet	GOET				11294.7	5.7	1.11581		2
S_serpillifolia_LP22210	1	France (FR)	Auvergne-Rhône-Alpes	Dauphiné Alps	2245.1	45.0728	6.20573	Loïc Pittet	GOET				11014.7	5.4	1.08815		2
S_serpillifolia_LP22188	1	France (FR)	Provence-Alpes-Côte d'Azur	Cottian Alps	2444.6	45.0834	6.35753	Loïc Pittet	GOET				11198.9	6.1	1.10635		2
S_serpillifolia_LP22187	1	France (FR)	Provence-Alpes-Côte d'Azur	Cottian Alps	2446.3	45.0834	6.35746	Loïc Pittet	GOET				11255.5	5.4	1.11194		2
S_serpillifolia_LP22275	2	France (FR)	Auvergne-Rhône-Alpes	Graian Alps	2498.9	45.2599	6.88738	Loïc Pittet	GOET				11288.1	4.2	1.11516		2
S_serpillifolia_LP22282	2	France (FR)	Auvergne-Rhône-Alpes	Graian Alps	2284.5	45.2608	6.89216	Loïc Pittet	GOET				10114.5	5.5	0.99922		2
S_serpillifolia_LP22338	2	France (FR)	Auvergne-Rhône-Alpes	Graian Alps	2074.6	45.5055	6.83472	Loïc Pittet	GOET				12014.2	6.2	1.18689		2
S_serpillifolia_LP22316	2	France (FR)	Auvergne-Rhône-Alpes	Graian Alps	2324	45.5545	6.96422	Loïc Pittet	GOET				11929.2	3.5	1.1785		2
S_serpillifolia_TZA1118	3	Switzerland (CH)	Valais	Lepontine Alps	2384	46.579	8.389	Piotr Kosiński								Kosinski et al., 2019	2
S_serpillifolia_TZA1120	3	Switzerland (CH)	Valais	Lepontine Alps	2384	46.579	8.389	Piotr Kosiński								Kosinski et al., 2019	2
S_serpillifolia_TZA1225	3	Switzerland (CH)	Valais	Lepontine Alps	2072	46.66	8.673	Piotr Kosiński								Kosinski et al., 2019	2
S_serpillifolia_TZA1244	3	Switzerland (CH)	Uri	Lepontine Alps	2072	46.66	8.673	Piotr Kosiński								Kosinski et al., 2019	2
S_serpillifolia_TZA1245	3	Switzerland (CH)	Uri	Lepontine Alps	2072	46.66	8.673	Piotr Kosiński								Kosinski et al., 2019	2
S_serpillifolia_TZA1248	3	Switzerland (CH)	Uri	Lepontine Alps	2072	46.66	8.673	Piotr Kosiński								Kosinski et al., 2019	2
S_serpillifolia_EH10978	4	Switzerland (CH)	Valais	Pennine Alps	2278.3	45.8739	7.18139	Elvira Hörandl	GOET				10914.9	4.6	1.07829		2
S_serpillifolia_EH10984	4	Switzerland (CH)	Valais	Pennine Alps	2100.6	45.9882	7.34592	Elvira Hörandl	GOET				11981.6	3.2	1.18367		2
S_serpillifolia_EH10916	4	Switzerland (CH)	Valais	Bernese Alps	2578.1	46.3768	7.65928	Elvira Hörandl	GOET				10203.1	4.5	1.00797		2
S_serpillifolia_EH10893	4	Switzerland (CH)	Valais	Bernese Alps	2214.2	46.4033	7.61339	Elvira Hörandl	GOET				11315.2	3.8	1.11784		2
S_serpillifolia_LP23020	4	Switzerland (CH)	Valais	Bernese Alps	2254	46.4085	7.62206	Elvira Hörandl	GOET				11133.1	4.9	1.09985		2
S_serpillifolia_LP23013	4	Switzerland (CH)	Valais	Bernese Alps	2200	46.4126	7.6197	Loïc Pittet	GOET				11745.2	5.6	1.16032		2
S_serpillifolia_LP23011	4	Switzerland (CH)	Valais	Bernese Alps	2200	46.4126	7.6197	Loïc Pittet	GOET				11045.5	5.9	1.09119		2
S_serpillifolia_LP22072	5	France (FR)	Provence-Alpes-Côte d'Azur	Ligurian Alps	2227	44.1703	7.64929	Loïc Pittet	GOET				10801.3	5.1	1.06707		2
S_serpillifolia_LP22070	5	France (FR)	Provence-Alpes-Côte d'Azur	Ligurian Alps	2147.9	44.1718	7.63896	Loïc Pittet	GOET				11552.2	6	1.14125		2
S_serpillifolia_LP22116	5	France (FR)	Provence-Alpes-Côte d'Azur	Cottian Alps	2473	44.4326	6.92595	Loïc Pittet	GOET				11644.8	5.8	1.1504		2
S_serpillifolia_LP22107	5	France (FR)	Provence-Alpes-Côte d'Azur	Cottian Alps	2409.8	44.4328	6.92198	Loïc Pittet	GOET				10325.7	3.9	1.02008		2
S_serpillifolia_LP22120	5	France (FR)	Provence-Alpes-Côte d'Azur	Cottian Alps	2347	44.4371	6.91534	Loïc Pittet	GOET				11078.5	6.2	1.09445		2
S_serpillifolia_LP22088	6	France (FR)	Provence-Alpes-Côte d'Azur	Maritime Alps	2371.8	44.3444	6.82851	Loïc Pittet	GOET				10678.2	5.2	1.05491		2
S_serpillifolia_LP22091	6	France (FR)	Provence-Alpes-Côte d'Azur	Maritime Alps	2265.9	44.3492	6.82524	Loïc Pittet	GOET				10744.1	5	1.06142		2
S_serpillifolia_LP22132	6	France (FR)	Provence-Alpes-Côte d'Azur	Cottian Alps	2416.4	44.7245	6.98284	Loïc Pittet	GOET				11389.6	6.3	1.12519		2
S_serpillifolia_LP22124	6	France (FR)	Provence-Alpes-Côte d'Azur	Cottian Alps	2261.4	44.7305	6.98354	Loïc Pittet	GOET				11802.4	4.3	1.16597		2
S_serpillifolia_EH10856	7	Switzerland (CH)	Grisons	Western Rhaetian Alps	2210.5	46.5806	9.81883	Elvira Hörandl	GOET				11711.5	5.9	1.15699		2
S_serpillifolia_TZA1413	7	Switzerland (CH)	St. Gallen	Glarus Alps	2215	46.98	9.434	Piotr Kosiński								Kosinski et al., 2019	2
S_serpillifolia_TZA1418	7	Switzerland (CH)	St. Gallen	Glarus Alps	2215	46.98	9.434	Piotr Kosiński								Kosinski et al., 2019	2
S_serpillifolia_TZA1427	7	Switzerland (CH)	St. Gallen	Glarus Alps	2215	46.98	9.434	Piotr Kosiński								Kosinski et al., 2019	2
S_serpillifolia_TZ4987	7	Italy (IT)	Lombardy	Bergamasque Prealps	1998	45.9279	9.80546	Peter Schönswetter, Teresa Zeni								Teresa Zeni (Innsbruck University)	2
S_serpillifolia_TZ4981	7	Italy (IT)	Lombardy	Bergamasque Prealps	1749	45.932	9.79553	Peter Schönswetter, Teresa Zeni								Teresa Zeni (Innsbruck University)	2
S_serpillifolia_ADT13	8	Austria (AT)	Tyrol	Ötztal Alps	3153.9	46.7989	10.9994	Andrea Danler	GOET				11888.3	4.6	1.17445		2
S_serpillifolia_ADT20	8	Austria (AT)	Tyrol	Ötztal Alps	2424	46.8111	11.0025	Andrea Danler	GOET				11234.2	5.7	1.10984		2
S_serpillifolia_ADT23	8	Austria (AT)	Tyrol	Ötztal Alps	2424	46.8111	11.0025	Andrea Danler	GOET				10874.9	4.1	1.07434		2
S_serpillifolia_ADT12	8	Austria (AT)	Tyrol	Ötztal Alps	2425.8	46.8112	11.0027	Andrea Danler	GOET				11611.7	5.6	1.14713		2
S_serpillifolia_EH11289	8	Austria (AT)	Tyrol	North Tyrol Limestone Alps	2329	47.3083	11.3543	Elvira Hörandl	GOET				10422.6	5.3	1.02966		2
S_serpillifolia_TZ4985	9	Italy (IT)	Trentino	Venetian Prealps	2225	45.7238	11.1296	Peter Schönswetter, Teresa Zeni								Teresa Zeni (Innsbruck University)	2
S_serpillifolia_TZ4979	9	Italy (IT)	Trentino	Venetian Prealps	2061	45.7243	11.1355	Peter Schönswetter, Teresa Zeni								Teresa Zeni (Innsbruck University)	2
S_serpillifolia_EH10592	9	Italy (IT)	South Tyrol	Dolomiten	2084.1	46.5334	11.7238	Elvira Hörandl	GOET				11322.9	5.2	1.1186		2
S_serpillifolia_EH10639	9	Italy (IT)	South Tyrol	Dolomiten	2616.3	46.5627	11.8318	Elvira Hörandl	GOET				11777.6	4.8	1.16352		2
S_serpillifolia_EH10723	9	Italy (IT)	South Tyrol	Dolomiten	2211.8	46.5938	11.7495	Elvira Hörandl	GOET				10755.4	5.3	1.06253		2
S_serpillifolia_EH11347	10	Austria (AT)	Tyrol	Western Tauern Alps	2426	46.9911	12.5985	Elvira Hörandl	GOET				11145.3	4.2	1.10105		2
S_serpillifolia_EH11305	10	Austria (AT)	Tyrol	Western Tauern Alps	2261	47.0429	12.6897	Elvira Hörandl	GOET				10600.7	5.4	1.04725		2
S_serpillifolia_EH11309	10	Austria (AT)	Tyrol	Western Tauern Alps	2447	47.047	12.6902	Elvira Hörandl	GOET				11467.8	6.2	1.13291		2
S_serpillifolia_EH11187	10	Austria (AT)	Carinthia	Gurktal Alps	1882.3	47.0274	14.3323	Elvira Hörandl	GOET				11023.4	5.9	1.08901		2
S_serpillifolia_EH11165	10	Austria (AT)	Styria	Seetal Alps	2300	47.0646	14.5705	Elvira Hörandl	GOET				11933.6	5.6	1.17893		2
S_serpillifolia_EH11166	10	Austria (AT)	Styria	Seetal Alps	2300	47.0646	14.5705	Elvira Hörandl	GOET				10467.3	4.1	1.03407		2
S_serpillifolia_TZ25944	10	Austria (AT)	Styria	Upper Austrian Alps	2189	47.457	13.6355	Vera Margreiter, Angus Wylie								Teresa Zeni (Innsbruck University)	2
